# Supplementary material for: WIP1 Inhibition by GSK2830371 Potentiates HDM201 through Enhanced p53 Phosphorylation and Activation in Liver Adenocarcinoma Cells
Source: Cancers (Basel). 2021 Jul 31;13(15):3876. doi: 10.3390/cancers13153876 (PMC8345393; doi:10.3390/cancers13153876)
Supplement: Supplementary file 1 [file cancers-13-03876-s001.zip]

Archive with 3 entries (3 files):
-  Figure S10. Western Blot images.pdf
- Supplementary figures.pdf
- Supplementary Tables.xlsx
