# Supplementary material for: WIP1 Inhibition by GSK2830371 Potentiates HDM201 through Enhanced p53 Phosphorylation and Activation in Liver Adenocarcinoma Cells
Source: Cancers (Basel). 2021 Jul 31;13(15):3876. doi: 10.3390/cancers13153876 (PMC8345393; doi:10.3390/cancers13153876)
Supplement: Supplementary file 1 [file cancers-13-03876-s001.zip › Supplementary Tables.xlsx]

## Sheet: Supplementary Table S1
	Supplementary Table S1. TP53 gene alterations in a panel of cell lines
		SSP-25	HuCCT1	SUN-1196	SNU-308	RBE	TFK-1	TGBC-24TKB	SK-Hep-1
	TP53	R175H	R175H	R273C	frameshift_variant	WT	W91*	S241X	WT

## Sheet: Supplementary Table S2
Supplementary Table S2. RNA sequencing identified 21 significantly up-regulated genes and 5 down-regulated genes following indicated treatments
	HDM201 6hrs			HDM201 24hrs			HDM201 + GSK2830371 6 hrs			HDM201 + GSK2830371 24 hrs
Upregulation	log2(Fold Change)	Std. Err. log2(Fold Change)	q Value	log2(Fold Change)	Std. Err. log2(Fold Change)	q Value	log2(Fold Change)	Std. Err. log2(Fold Change)	q Value	log2(Fold Change)	Std. Err. log2(Fold Change)	q Value
ABCA12	2.52	0.2	0	2.26	0.35	0	2.33	0.46	0.000371	2.77	0.24	0
ACTA2	1.21	0.14	0	2.22	0.44	5.6e-05	1.87	0.42	0.00482	1.84	0.19	0
BTG2	2.25	0.1	0	2.06	0.32	0	2.1	0.43	0.000914	2.34	0.19	0
CDKN1A	1.85	0.07	0	2.09	0.35	1e-06	2.55	0.39	0	2.42	0.19	0
CES2	1.02	0.11	0	1.08	0.31	0.0224	1.44	0.39	0.0483	1.49	0.17	0
DGKA	1.17	0.15	0	1.77	0.36	9.5e-05	1.66	0.4	0.0119	1.84	0.19	0
FDXR	1.49	0.12	0	2.26	0.48	0.000204	2.45	0.45	9.3e-05	2.36	0.27	0
GDF15	1.85	0.13	0	2.65	0.36	0	2.69	0.41	0	2.85	0.2	0
GPR87	1.8	0.29	0	1.83	0.42	0.00118	1.86	0.48	0.0325	2.28	0.31	0
GRIN2C	3.06	0.28	0	3.34	0.42	0	3.9	0.48	0	3.75	0.29	0
INKA2	2.03	0.2	0	1.58	0.36	0.000846	2.54	0.41	1e-06	2.56	0.58	0.000318
INPP5D	2.05	0.19	0	2.8	0.34	0	2.26	0.41	4.7e-05	3.02	0.22	0
KLHDC7A	1.41	0.16	0	1.43	0.35	0.00271	1.63	0.39	0.0125	1.59	0.23	0
MDM2	2.51	0.07	0	2.33	0.3	0	2.26	0.42	9.3e-05	2.78	0.16	0
NECTIN4	2.9	0.25	0	3.48	0.48	0	3.47	0.43	0	4.29	0.36	0
PLK3	1.08	0.15	0	1.32	0.32	0.00206	1.66	0.39	0.00759	1.59	0.2	0
PLXNB3	1.42	0.29	3.7e-05	1.44	0.36	0.00482	1.8	0.45	0.0196	2.03	0.24	0
POLH	1.38	0.1	0	1.07	0.31	0.0226	1.48	0.37	0.022	1.34	0.19	0
SESN1	2.06	0.12	0	1.75	0.32	7e-06	1.89	0.41	0.00333	1.96	0.2	0
TP53I3	2.06	0.12	0	1.75	0.32	7e-06	1.89	0.41	0.00333	1.96	0.2	0
ZNF79	1.21	0.21	1e-06	1.39	0.38	0.0126	1.79	0.42	0.00786	1.45	0.27	2e-06
Downregulation	log2(Fold Change)	Std. Err. log2(Fold Change)	q Value	log2(Fold Change)	Std. Err. log2(Fold Change)	q Value	log2(Fold Change)	Std. Err. log2(Fold Change)	q Value	log2(Fold Change)	Std. Err. log2(Fold Change)	q Value
CCNE2	-1.66	0.2	0	-1.94	0.41	0.000216	-2.51	0.53	0.00215	-2.21	0.29	0
FAM111B	-1.56	0.2	0	-2.24	0.38	1e-06	-2.3	0.44	0.000202	-2.59	0.27	0
UHRF1	-1.27	0.14	0	-1.78	0.32	7e-06	-1.76	0.41	0.00697	-2.28	0.22	0
WDR76	-1.29	0.21	0	-2.56	0.54	0.000198	-1.64	0.44	0.0483	-2.36	0.3	0
ZNF367	-1.57	0.19	0	-2.28	0.43	2e-05	-2.4	0.57	0.0103	-2.47	0.32	0
